# Supplementary material for: Structural Alterations of Antigens at the Material Interface: An Early Decision Toolbox Facilitating Safe-by-Design Nanovaccine Development
Source: Int J Mol Sci. 2021 Oct 8;22(19):10895. doi: 10.3390/ijms221910895 (PMC8509464; doi:10.3390/ijms221910895)
Supplement: Supplementary file 1 [file ijms-22-10895-s001.zip]

Archive with 1 entries (1 files):
- ijms-1373527-supplementary.pdf
